# Supplementary material for: Sensopeptidomic Kinetic Approach Combined with Decision Trees and Random Forests to Study the Bitterness during Enzymatic Hydrolysis Kinetics of Micellar Caseins
Source: Foods. 2021 Jun 7;10(6):1312. doi: 10.3390/foods10061312 (PMC8228083; doi:10.3390/foods10061312)
Supplement: Supplementary file 1 [file foods-10-01312-s001.zip]

Archive with 1 entries (1 files):
- foods-1222134-supplementary.xlsx
