# Supplementary material for: Sensopeptidomic Kinetic Approach Combined with Decision Trees and Random Forests to Study the Bitterness during Enzymatic Hydrolysis Kinetics of Micellar Caseins
Source: Foods. 2021 Jun 7;10(6):1312. doi: 10.3390/foods10061312 (PMC8228083; doi:10.3390/foods10061312)
Supplement: Supplementary file 1 [file foods-10-01312-s001.zip › foods-1222134-supplementary.xlsx]

## Sheet: Feuil2
Table S1: list of peptides identified by the HPLC-MS/MS analyses
#	Highest mean quantity in matrixa	Lowest mean quantity in matrixb	Protein (OS=Bos taurus)	Amino acid sequences	m/z	Monoisotopic molecular massc	Variable modifications ([position] AAs + mass increment)d	Score Progenesis
1	109-4	109-1	α-S1-casein	APFPEVF	806.412	805.405		38.53
2	109-9	109-4	α-S1-casein	DIPNPIGSEN	1055.54	1054.53		49.39
3	109-1	QC 125	α-S1-casein	FVAPFPE	806.412	805.406		36.01
4	109-1	109-5	α-S1-casein	FVAPFPEVF	1052.55	1051.54		59.26
5	109-4	125-2	α-S1-casein	FVAPFPEVFG	1109.58	1108.57		61.78
6	109-3	109-6	α-S1-casein	GLPQEVLNE	998.518	997.51		38.62
7	109-7	125-9	α-S1-casein	IPNPIGSE	826.459	825.452		34.01
8	109-1	125-9	α-S1-casein	KYKVPQLE	502.792	1003.56		41.09
9	109-1	109-9	α-S1-casein	LEIVPNpSAEERLHSM	902.922	1803.83	[7] S(+79.966) phosphorylation	73.06
10	109-3	109-4	α-S1-casein	LKKYKVPQ	502.319	1002.62		32.06
11	109-1	109-4	α-S1-casein	LKKYKVPQLE	623.378	1244.74		41.97
12	109-1	109-9	α-S1-casein	LRLKKYKVPQ	636.913	1271.81		---
13	109-3	109-9	α-S1-casein	PQEVLNENLLR	662.87	1323.73		60.62
14	109-9	QC 125	α-S1-casein	SDIPNPIGSE	1028.5	1027.49		52.53
15	109-9	125-1	α-S1-casein	SDIPNPIGSEN	1142.54	1141.53		65.08
16	109-6	125-1	α-S1-casein	SDIPNPIGSENSE	1358.62	1357.61		60.44
17	109-5	109-3	α-S1-casein	SDIPNPIGSENSEKTTMP	958.952	1915.89		56.89
18	109-3	125-9	α-S1-casein	VAPFPEVF	905.479	904.472		47.24
19	109-1	109-5	α-S1-casein	VFGKEKVNE	525.296	1048.56		32.67
20	109-7	109-1	α-S2-casein	GPIVLNPW	895.504	894.496		46.3
21	125-9	109-1	α-S2-casein	LQYLYQGPIVL	1306.73	1305.72		41.65
22	109-2	109-9	α-S2-casein	LYQGPIVLNPWDQVuK	718.401	2152.18	[15] K(+383.228) ubiquitination	39.48
23	109-1	109-6	α-S2-casein	LYQGPIVLNPWDQVKRN	680.71	2039.11		77.11
24	109-1	109-6	α-S2-casein	pQGPIVLNPWDQVKRN	873.968	1745.92	[1] Q(-17.027) pyroglu	42.11
25	109-3	109-8	α-S2-casein	QGPIVLNPWDQVKRN	873.968	1762.95		73.78
26	109-1	109-8	α-S2-casein	ReYQKFALPQY	1475.77	1474.76	[2] Y(+162.053) hexose	40.21
27	109-6	109-1	α-S2-casein	VDMEpSTEVF	1136.44	1135.43	[5] S(+79.966) phosphorylation	65.67
28	109-1	109-3	α-S2-casein	VYQHQKA	873.459	872.452		40.23
29	109-3	109-6	α-S2-casein	YQGPIVLNPWDQVKRN	643.014	1926.01		43.77
30	109-3	125-8	β-casein	AMAPKHKEMPFPKYPVEPF	748.721	2243.13		54.09
31	109-3	109-6	β-casein	APKHKEMPFPKYPVEPF	816.919	2041.07		50.41
32	109-1	109-9	β-casein	AVPYPQRDMPIQAF	816.919	1631.82		48.54
33	109-1	109-6	β-casein	DKIHPFAQ	955.523	954.515		32.98
34	109-7	125-9	β-casein	EMPFPKYP	1008.49	1007.48		43.09
35	109-7	125-9	β-casein	dEMPFPKYP	1008.49	989.48	[1] E(-18.011) dehydration	66.23
36	109-8	109-2	β-casein	EoMPFPKYPVEP	1333.66	1348.66	[2] M(+15.995) oxydation	65.43
37	109-4	125-1	β-casein	pEMPFPKYPVEPF	740.867	1461.72	[1] E(-18.011) pyroglu	45.34
38	109-7	QC 125	β-casein	EPVLGPVRGPFP	632.859	1263.7		63.42
39	109-9	109-3	β-casein	EPVLGPVRGPFPIIV	795.48	1588.94		57.86
40	109-9	109-1	β-casein	FPKYPVEP	976.514	975.507		34.43
41	109-4	109-6	β-casein	FpQSEEQQQTEDELQDKIHPF	852.707	2555.11	[3] S(+79.966) phosphorylation	35.89
42	125-9	109-2	β-casein	GPFPIIV	742.452	741.445		35.04
43	109-3	125-6	β-casein	HKEMPFPKYPVEPF	873.453	1744.89		---
44	109-1	109-6	β-casein	HLPLPLL	802.518	801.511		40.09
45	109-3	109-6	β-casein	HLPLPLLQ	930.571	929.564		49.59
46	109-4	125-1	β-casein	IPPLTQTPVVVPPF	1504.89	1503.88		67.23
47	109-9	125-2	β-casein	IPPLTQTPVVVPPsF	1504.89	1525.86	[14] F(+21,982)sodium	35.54
48	109-6	125-2	β-casein	IPPLTQTPVVVPPFL	809.482	1616.95		28.44
49	109-4	125-2	β-casein	IPPLTQTPVVVPPFLQPE	986.56	1971.1		37.33
50	109-4	109-1	β-casein	KEMPFPKYP	568.798	1135.58		42.11
51	109-4	109-2	β-casein	KEMPFPKdYPVE	673.849	1345.68	[8] Y(-18.011)dehydratation	50.1
52	109-4	109-2	β-casein	KEMPFPKYPVEP	731.387	1460.76		59.68
53	109-4	109-2	β-casein	KEMPFPKYPVEPF	804.915	1607.81		73.1
54	109-3	109-5	β-casein	KVLPVPQK	908.592	907.585		32.79
55	109-1	125-6	β-casein	LGPVRGPFPIIV	632.893	1263.77		34.41
56	109-1	125-9	β-casein	LHLPLPLL	458.306	914.598		32.19
57	125-6	109-4	β-casein	sLHLPLPLLQ	1131.66	1130.66	[1] L(+88.000) 3-sulfanylpropanoyl	34.56
58	109-1	125-9	β-casein	LLYQEPVLGPVRGPFP	891.503	1781		---
59	109-1	125-2	β-casein	LLYQEPVLGPVRGPFPIIV	703.088	2106.24		---
60	125-6	109-7	β-casein	LPLPLLQ	793.52	792.513		31.98
61	109-4	109-1	β-casein	LPQNIPPL	891.531	890.523		34.69
62	109-1	109-7	β-casein	LQPEVMG	773.391	772.384		38.27
63	109-1	125-8	β-casein	LSQSKVLPVPQK	662.404	1322.8		59.2
64	125-2	109-7	β-casein	LSQSKVLPVPQKA	718.945	1435.88	[12] K(+42.022) guanidination	75.46
65	109-2	109-8	β-casein	LYQEPVLGPVRGPFP	834.962	1667.91		73.15
66	109-1	109-9	β-casein	LYQEPVLGPVRGPFPI	891.503	1780.99		71.03
67	109-1	109-5	β-casein	LYQEPVLGPVRGPFPIIV	997.583	1993.15		82.27
68	109-3	109-5	β-casein	MAPKHKEMPFPKYPVEPF	1087.06	2172.1		56.93
69	109-9	109-1	β-casein	MFPPQSVLS	1005.52	1004.52		26.13
70	109-3	109-9	β-casein	MHQPHQPLPPT	641.824	1281.63		51.89
71	109-1	109-6	β-casein	MHQPHQPLPPTVMFPPQS	1035.01	2068.01		70.93
72	109-7	109-1	β-casein	MPFPKYP	879.449	878.442		39.48
73	109-9	109-2	β-casein	MPFPKYPVEP	602.811	1203.61		45.24
74	109-9	125-1	β-casein	MPFPKYPVEPF	676.348	1350.68		55.67
75	109-8	109-1	β-casein	oMPFPKYPVEPF	676.348	1366.68	[1] M(+15.995) oxydation	36.65
76	109-3	109-9	β-casein	NIPPLTQTPVVVPPF	809.963	1617.91		---
77	109-4	125-3	β-casein	PFPKYPVEPF	610.826	1219.64		40.92
78	109-7	125-3	β-casein	PVLGPVRGPFP	568.338	1134.66		56.81
79	109-2	125-8	β-casein	PYPQRDMP	502.241	1002.47		32.32
80	109-7	109-1	β-casein	QEPVLGPV	838.452	837.445		36.69
81	109-9	125-2	β-casein	pQEPVLGPVRGPFPI	744.926	1487.84	[1] Q(-17.027) pyroglu	38.43
82	109-6	125-1	β-casein	QPHQPLPPT	997.514	1013.53		45.42
83	109-4	109-1	β-casein	pQPHQPLPPTVM	1227.62	1226.62	[1] Q(-17.027) pyroglu	43.46
84	109-3	109-9	β-casein	SQSKVLPVPQK	605.861	1209.71		50.88
85	109-1	109-7	β-casein	SWMHQPHQPLPPTVMFPPQSVLS	881.109	2640.31		25.65
86	125-4	109-5	β-casein	TDVENLHLPLP	624.346	1246.68		28.44
87	109-8	125-3	β-casein	TPVVVPPF	855.502	854.495		38.5
88	109-9	109-1	β-casein	TPVVVPPFL	484.797	967.578		21.19
89	109-1	125-3	β-casein	VLGPVRGPFPIIV	682.428	1362.83		38.04
90	109-3	125-1	β-casein	VLPVPQK	780.497	779.49		37.92
91	109-3	109-6	β-casein	VLPVPQgKA	802.287	892.565	[7] K(+42.022) guanidination	39.2
92	109-3	125-9	β-casein	VMFPPQS	805.394	804.387		43.22
93	109-4	109-9	β-casein	VPYPQRDMP	551.778	1101.54		33.46
94	109-4	109-1	β-casein	VPYPQRDMPIQ	672.353	1342.69		50.62
95	109-3	109-5	β-casein	VYPFPGPIPNoeS	1247.66	1246.65	[11] S(+60.000) 2-OH-ethyl thio-ser	---
96	109-3	109-9	β-casein	WMHQPHQPLPPT	734.875	1467.74		35.69
97	109-7	109-3	β-casein	YPFPGPIPN	1001.51	1000.51		63.11
98	109-7	109-3	β-casein	YPFPGPIPaN	1001.51	999.546	[9] N(-0.984) amidation	45.65
99	109-8	109-3	β-casein	YPFPGPIPrN	1001.51	1017.51	[9] N(+17.027) replacement of a proton with amonnium anion	34.56
100	109-7	109-4	β-casein	YPFPGPIPNoeS	1088.55	1147.58	[10] S(+60.000) 2-OH-ethyl thio-ser	45.67
101	109-9	125-3	β-casein	YPFPGPIPNS	1088.55	1087.54		31.7
102	125-7	109-1	β-casein	YPFPGPIPNSLPQN	1540.79	1539.78		52.99
103	109-3	QC 125	β-casein	YQEPVLGPVRGPFP	778.419	1554.82		66.05
104	109-3	125-7	β-casein	YQEPVLGPVRGPFPIIV	941.037	1880.06		75.47
105	109-5	109-1	β-lactoglobulin	KPTPEGDLEIL	1211.66	1210.65		---
106	109-4	109-8	β-lactoglobulin	VEELKPTPEGDLEIL	841.45	1680.89		50.89
107	109-1	109-9	β-lactoglobulin	VYVEELKPTPEGDLEIL	972.517	1943.02		59.72
108	109-3	109-8	κκ-casein	AVRSPAQIL	954.562	953.555		23.22
109	109-3	125-9	κ-casein	FLPYPYY	962.473	961.466		42.99
110	109-9	109-3	κ-casein	FMAIPPacKKN	1087.62	1086.61	[7] K(+42.010) acetylation N bisminal	46.01
111	109-1	109-8	κ-casein	FSDKIAKdYI	533.8	1065.59	[8] Y(-18.011) dehydration	31.99
112	109-1	109-4	κ-casein	FSDKIAKYIP	591.333	1180.66		32.39
113	109-1	109-9	κ-casein	LSRYPSYG	942.48	941.472		45.74
114	109-4	109-1	κ-casein	SPPEINTVaQ	983.548	982.541	[9] Q(-0.984) amidation	34.41
115	109-2	109-4	κ-casein	TMARHPHPH	1083.53	1082.52		33.69
116	109-3	109-7	κ-casein	VRSPAQIL	883.522	882.514		23.71
a: matrix in which mentionned peptides have the highest mean quantity compared to all matrices; b: matrix in which mentionned peptides have the lowest mean quantity compared to all matrices c: theoretical monoisotopic molecular mass; d: between bracket = number of amino acids (AAs) + mass increment and post-translational modifications.
